# Supplementary material for: Insight into the Molecular and Structural Changes in Red Pepper Induced by Direct and Indirect Ultrasonic Treatments
Source: Molecules. 2025 Dec 5;30(24):4668. doi: 10.3390/molecules30244668 (PMC12735565; doi:10.3390/molecules30244668)
Supplement: Supplementary file 1 [file molecules-30-04668-s001.zip]

Archive with 1 entries (1 files):
- molecules-4008719-supplementary.pdf
